# Supplementary material for: Sustained Low Incidence of Severe and Fatal COVID-19 Following Widespread Infection Induced Immunity after the Omicron (BA.1) Dominant in Gauteng, South Africa: An Observational Study
Source: Viruses. 2023 Feb 21;15(3):597. doi: 10.3390/v15030597 (PMC10054630; doi:10.3390/v15030597)
Supplement: Supplementary file 1 [file viruses-15-00597-s001.zip]

Archive with 1 entries (1 files):
- viruses-2187825-supplementary.pdf
